# Supplementary material for: Medial prefrontal cortex and anteromedial thalamus interaction regulates goal-directed behavior and dopaminergic neuron activity
Source: Nat Commun. 2022 Mar 16;13:1386. doi: 10.1038/s41467-022-28892-7 (PMC8927595; doi:10.1038/s41467-022-28892-7)
Supplement: Supplementary file 4 — Source Data [file 41467_2022_28892_MOESM4_ESM.xlsx]

## Sheet: Figure 1
		mPFC: IL: Control									mPFC: IL: Inactive Lever								mPFC: IL: Active Lever								mPFC: PrL+Cg2+mOrb+vOrb											Orbital PFC
		YC167	YC168	YC169	YC172	YC173	YC175	YC177	YC178		DP1	DP2	DP3	dPrL2	DP5	YC198	DTT3		DP1	DP2	DP3	dPrL2	DP5	YC198	DTT3		MO1	MO2	MO3	MO4	dPrL1	dPrL3	dPrL4	dPrL5	DP4	DP6		YC180	YC181	YC182	YC183	YC184	AT19	AT14	AT15	AT17	YC187	AT13	AT18
1		3	23	8	15	17	3	5	4		6	5	18	7	3	5	10		32	28	33	7	21	10	17		10	9	4	52	19	36	25	34	25	25		28	8	4	21	11	9	29	21	10	10	19	17
2		11	8	14	1	15	1	24	5		6	19	15	1	11	0	12		16	34	18	2	14	11	14		1	6	15	25	14	59	10	40	10	9		34	36	5	9	9	36	44	26	6	3	28	14
3		8	20	38	52	18	13	36	6		15	22	11	0	14	7	31		738	412	789	2	925	201	244		635	102	763	1125	217	1143	635	991	313	582		135	513	21	78	44	469	150	63	94	21	582	266
4		7	12	16	36	15	11	69	13		11	7	3	0	7	10	18		1204	557	1695	0	1338	262	419		1204	719	968	1529	581	1705	767	1110	432	1129		75	943	65	63	36	512	329	128	104	5	489	615
5		18	24	34	13	15	21	53	20		16	6	8	9	5	18	26		1540	675	2106	853	1307	495	349		1217	887	1004	1731	242	2178	539	1238	489	1265		48	798	30	78	38	554	206	63	24	261	492	501
6		13	18	24	15	19	28	42	16		15	15	1	1	0	3	10		1424	633	1926	1337	1559	295	602		1365	616	1458	2061	421	2740	746	1347	585	1376		36	636	18	51	42	741	250	50	27	197	293	483
7		7	16	20	16	12	5	34	20		36	5	22	0	2	6	9		1326	847	1717	1044	1594	359	801		1753	483	1180	1701	404	3035	660	1427	496	1395		52	293	26	30	31	664	752	39	33	127	333	515
8											31	10	29	12	5	13	9		152	106	185	227	198	140	281		329	102	194	204	141	245	107	213	174	142
9											29	12	44	13	5	20	14		86	66	123	72	82	80	159		88	50	95	87	131	88	75	92	96	65
10											62	12	39	5	30	6	13		88	40	90	61	97	62	40		70	31	110	95	92	43	101	102	67	86
11											22	10	4	0	2	18	10		1225	792	1917	1174	914	447	460		1098	784	1195	2357	415	2901	575	806	324	1322
12											15	15	6	1	4	3	6		1144	805	1462	1581	892	192	594		1707	873	1002	1903	409	2732	1120	1067	444	1088
13											35	11	18	1	2	6	6		928	1098	1372	1642	780	208	1126		1780	575	1439	1868	444	2786	1036	716	506	1259
14											17	11	6	5	1	13	9		845	1206	1541	2030	1309	314	996		1638	541	1422	1290	710	2314	750	700	506	1312

## Sheet: Figure 2
Figure 2c
	session	Left Lever									Right Lever
	1	9	36	5	22	3	0	2	5	4	801	1326	847	1717	404	1044	3035	1753	1180
	2	601	729	561	700	561	913	1460	1208	826	134	64	89	115	57	170	83	92	91
	3	612	766	631	1352	720	1011	1666	1615	1193	53	37	42	38	19	33	65	37	48
Figure 2d
	Session 1				Session 2				Session 3
	FR1	FR2	FR4		FR1	FR2	FR4		FR1	FR2	FR4
	144	83	42		161	51	95		117	118	20
	172	138	33		184	70	28		139	46	48
	236	104	74		224	107	40		287	71	35
	137	34	85		272	17	8		37	40	19
	246	192	95		304	218	27		414	292	110
	421	333	49		101	66	53		335	150	228
	63	40	31		67	53	70		246	191	109
	424	14	4		490	105	22		394	50	16
	243	107	41		254	117	55		227	93	56
Figure 2f
	Ascending order					Descending order
	6 Hz	12 Hz	25 Hz	50 Hz		6 Hz	12 Hz	25 Hz	50 Hz
	89	209	285	333		39	174	130	279
	48	41	167	169		17	47	213	265
	70	109	244	266		59	98	178	298
	68	198	279	147		31	94	241	381
	35	22	290	187		48	37	266	398
	126	237	367	395		105	247	312	362
	87	96	567	444		49	166	315	566
	33	92	135	301		27	126	181	231
	75	49	439	449		31	51	240	458
	43	121	334	308		74	131	178	400

## Sheet: Figure 3
Figure 3b
		Descending order				Ascending order
	ID	0s	1s	2s	4s	4s	2s	1s	0s
	177	33	20	10	11	27	18	5	6
	179	157	145	8	7	60	99	166	103
	180	40	23	26	10	31	12	18	18
	181	81	16	78	12	61	93	44	99
	182	215	52	50	12	80	54	85	193
	183	144	212	17	42	84	120	209	162
	184	172	85	16	23	52	45	82	214

## Sheet: Figure 4
		VStr												mDStr						IC						AM
		YC144	YC145	YC146	YC147	YC159	YC160	YC161	YC162	YC157	YC310	YC314		YC152	YC154	YC103	YC105	YC305		YC369	YC370	YC371	YC373	YC374		YC269	YC270	YC271	YC272	YC376	YC377	YC378	YC379	cn102R	CN102L	CN104R	CN104L	CN106R	CN106L	CN107R	CN107L	CN109L	CN110R	CN110L	CN111R	CN111L	CN112R	cy273	cy274
1		23	7	25	37	22	16	22	15	4	39	4		1	3	15	11	4		7	26	28	22	24		4	6	3	2	26	33	15	45	13	13	75	75	64	64	71	71	7	38	38	23	23	35	9	30
2		37	2	13	24	25	7	36	14	1	12	7		6	5	3	9	5		10	6	5	21	11		8	5	3	0	7	6	9	21	19	19	67	67	77	77	40	40	8	50	50	39	39	32	5	27
3		630	295	693	322	355	708	1315	269	1	756	504		162	939	0	343	586		2	295	300	207	304		240	278	310	196	369	117	231	93	44	26	547	406	284	521	564	2201	96	1996	650	445	166	125	48	64
4		831	437	942	551	624	883	1867	392	5	1441	809		585	1317	147	886	649		21	397	603	259	372		333	325	347	321	481	577	205	83	44	30	627	279	287	671	1002	2053	102	1911	1021	610	106	91	41	42
5		900	622	878	460	717	1258	706	367	446	1626	852		611	1018	398	972	1005		360	756	1168	389	413		356	241	450	636	722	779	224	91	28	36	758	371	228	655	1555	2099	126	1607	1204	328	107	138	37	47
6		853	795	693	230	1016	997	830	292	820	1603	800		546	861	703	1080	854		364	670	1345	560	494		403	282	518	684	884	870	195	116	31		776		260		1713		112		1518		97	150	19	83
7		1232	504	749	574	1100	851	987	369	1294	1651	1511		612	778	639	1261	690		127	476	1652	352	304		423	209	581	588	686	646	249	119	29		811		289		1837		64		1146		123	100	25	41
8		145	72	97	217	206	148	206	128	186	256	234		117	150	111	208	134		121	205	302	250	97		90	136	140	132	142	131	110	63															58	55
9		79	41	105	147	147	60	77	115	42	83	116		69	59	45	139	73		28	97	162	73	54		57	103	58	58	69	40	110	51															51	27
10		54	28	106	190	92	53	87	111	36	48	83		101	63	44	77	68		13	10	34	22	68		18	75	52	44	23	33	57	41															73	32
11		1402	503	928	396	616	794	1410	551	1245	1367	960		537	683	942	789	1078		520	601	1714	587	247		338	336	387	391	833	371	217	50															33	41
12		1625	587	806	311	1033	483	1278	408	932	1181	1208		584	543	862	1026	1095		544	484	1689	529	347		377	287	652	676	978	732	196	56															80	40
[truncated: 48 more columns]

## Sheet: Figure 6
Figure 6a
	1		11	4	26	7	4
	2		3	8	10	2	22
	3		538	616	374	5	213
	4		626	690	374	162	266
	5		527	698	342	743	329
	6		652	412	457	719	313
	7		847	597	488	647	407
	8		159	86	107	38	101
	9		86	50	32	4	28
	10		831	543	646	170	368
	11		753	710	405	258	486
Figure 6b
	1		19	0	15	25	20	3	19
	2		8	0	10	12	10	5	50
	3		125	1	21	88	60	4	669
	4		157	1	30	89	122	320	803
	5		119	1	42	103	82	655	700
	6		137	110	27	116	142	650	679
	7		141	204	200	111	155	911	810
	8		57	77	87	63	84	190	273
	9		43	57	46	42	65	84	152
	10		71	106	215	105	157	627	848
	11		69	53	166	156	173	970	1575
Figure 6c
	1		10	17	9	6	7	1	10
	2		525	282	356	1030	14	922	18
	3		850	178	389	1124	41	1832	742
	4		1068	242	2000	1383	302	2040	1408
	5		883	446	1587	1531	749	2090	1334
	6		1287	336	1850	1316	1155	2068	1578
Figure 6d	Baseline	DNQX+AP5
	689	66
	84	2
	118	5
	154	6.7
Figure 6e	Baseline	DNQX+AP5
	50.8458	8.41333
	686.571	416.008
	350.42	65.4063
	124.086	23.2793
	65.2937	35.9636
	203.956	55.197
	39.36	13.4746
	160.07	116.588

## Sheet: SF 3
Suppl. Fig. 3b
				Left Stimulation Sessions					no stimu	Right Stimulation Sessions
	ID	strain	group	1	2	3	4	5	6	7	8	9	10	11
	403	C57	Hal	0.529066	0.490812	0.357995	0.45503	0.413253	0.37076	0.436494	0.389322	0.588681	0.528247	0.775379
	404	C57	Hal	0.567616	0.710264	0.731195	0.694264	0.687872	0.539683	0.262974	0.219964	0.195035	0.269982	0.336521
	405	C57	Hal	0.519253	0.427458	0.470379	0.342939	0.475792	0.477354	0.450654	0.440698	0.439112	0.431981	0.631045
	406	C57	Hal	0.828191	0.908005	0.836601	0.887382	0.788404	0.866197	0.123529	0.0861244	0.121005	0.0612485	0.115086
	407	C57	Hal	0.521154	0.562948	0.609102	0.547158	0.414634	0.491525	0.347772	0.42392	0.353574	0.411451	0.496749
	408	C57	Hal	0.616155	0.740764	0.352266	0.60765	0.505668	0.481504	0.558608	0.593481	0.618758	0.428125	0.495006
	409	C57	Hal	0.584109	0.544192	0.61866	0.385564	0.479949	0.483468	0.373051	0.412787	0.362058	0.338433	0.5
	424	C57	YFP	0.590658	0.465823	0.343385	0.287103	0.436929	0.319707	0.667071	0.669486	0.571341	0.578883	0.629159
	426	C57	YFP	0.755595	0.703375	0.679034	0.711176	0.73445	0.576372	0.532777	0.468506	0.453032	0.465228	0.471789
	427	C57	YFP	0.621156	0.578947	0.459799	0.499068	0.389441	0.680048	0.5187	0.53296	0.523839	0.590881	0.57931
	428	C57	YFP	0.4	0.524687	0.462468	0.474554	0.517647	0.28125	0.611688	0.513149	0.519972	0.474679	0.575937
	429	C57	YFP	0.690987	0.587838	0.63038	0.666667	0.651659	0.683566	0.430828	0.398869	0.4201	0.457393	0.505919
	430	C57	YFP	0.596119	0.635754	0.643382	0.630129	0.741169	0.545846	0.275442	0.257623	0.152019	0.290655	0.230203
Suppl. Fig. 3c
			Time spent in Left (Laser ON side)
			Control				Halo
	Laser	Session	ST19	ST32	ST30	ST25	ST23	ST27	ST26	ST28	ST29
	Baseline	1	38.2139	43.0907	56.5478	45.1454	42.3873	49.9694	48.6181	37.2574	51.3235
	Left On	2	32.9672	48.4624	52.3717	50.0473	49.0713	45.6292	46.4188	42.1176	31.577
	Left On	3	47.1056	53.2364	54.6071	46.619	51.9713	41.7255	39.4261	50.4476	35.6309
	Left On	4	41.6115	43.8525	36.9627	36.7847	68.6871	48.3651	36.9961	48.3818	28.7244

## Sheet: SF4
		Vglut1-Cre							Vglut2-Cre							Vgat-Cre
1		6	2	55	27	6	14		12	21	2	9	18	15		2	8	35	11	50	0	12
2		2	4	22	27	16	9		21	10	3	63	6	3		4	4	47	6	18	0	9
3		286	229	361	404	256	82		69	10	17	295	15	20		2	2	49	11	2	1	3
4		296	322	257	391	273	100		73	46	6	389	39	75		45	3	42	13	12	1	10
5		282	272	358	623	238	208		87	111	260	309	52	104		43	5	52	13	14	0	2
6		162	339	359	564	208	234		149	83	330	422	60	131		29	3	33	4	14	0	7
7		439	361	370	592	191	240		144	126	281	457	43	104		44	0	30	5	12	1	17
8		100	128	179	291	112	245		36	64	73	117	53	57
9		167	60	116	185	114	171		25	42	28	93	46	36
10		70	60	97	123	91	103		25	37	27	69	82	21
11		411	468	707	597	177	102		137	254	245	399	68	138
12		279	536	673	658	120	71		112	312	137	385	98	145
13		461	574	797	853	111	190		141	327	199	378	115	196
14		343	562	560	706	105	105		113	312	199	397	138	211
